# Supplementary material for: Exogenous Methyl Jasmonate Mediated MiRNA-mRNA Network Improves Heat Tolerance of Perennial Ryegrass
Source: Int J Mol Sci. 2023 Jul 4;24(13):11085. doi: 10.3390/ijms241311085 (PMC10341802; doi:10.3390/ijms241311085)
Supplement: Supplementary file 1 [file ijms-24-11085-s001.zip]

Archive with 6 entries (6 files):
- Figure S1.pdf
- Figure S2.pdf
- Figure S3.pdf
- Figure S4.pdf
- Figure S5.pdf
- Table S1-S8.xlsx
