# Supplementary material for: Exogenous Methyl Jasmonate Mediated MiRNA-mRNA Network Improves Heat Tolerance of Perennial Ryegrass
Source: Int J Mol Sci. 2023 Jul 4;24(13):11085. doi: 10.3390/ijms241311085 (PMC10341802; doi:10.3390/ijms241311085)
Supplement: Supplementary file 1 [file ijms-24-11085-s001.zip › Table S1-S8.xlsx]

## Sheet: Table S1
Table S1 Sequencing read statistics of the small RNA libraries
sample	CK	H	T	TH
raw_reads	11728462*	11788419	16156207	16492677
clean_reads	11570005	11665361	15974703	16350105
rRNA_reads	1506084	2474362	2805489	3159123
snRNA_reads	21793	28417	34007	41214
snoRNA_reads	10761	22354	16014	25802
tRNA_reads	1895611	1304686	1309113	1159922
exon_sense_reads	109077	140096	170084	229530
total mirna_reads	1856280	1965758	3427821	3479627
known_mirna_reads	1786546	1883111	3293964	3347849
novel_mirna_reads	69734	82647	133857	131778
The data of reads represent average value of three biological replicates.

## Sheet: Table S2
Table S2 Known_miRNA information identified in 12 samples
sample	total_abundance	mirna_num	tags_unique	tags_abundance	ratio(%)
all	166680520	387	10226	30934412	18.56
CK-1	10300798	175	2418	1273630	12.36
CK-2	11216737	207	3675	2534238	22.59
CK-3	13192479	183	3289	1551771	11.76
CK-H-1	10899900	187	4159	2616131	24
CK-H-2	11394548	181	2797	1106547	9.71
CK-H-3	12701635	190	3742	1926655	15.17
T-1	12082591	175	2876	1259451	10.42
T-2	17065620	227	5014	3575472	20.95
T-3	18775898	232	5350	5046969	26.88
T-H-1	18995456	206	4573	3418667	18
T-H-2	20262728	229	5241	3481397	17.18
T-H-3	9792130	205	4402	3143484	32.1

## Sheet: Table S3
Table S3 Novel_miRNA information identified in 12 samples
sample	total_abundance	mirna_num	tags_unique	tags_abundance	ratio(%)
all	166680520	697	2248	1254046	0.75
CK-1	10300798	460	1354	50982	0.49
CK-2	11216737	646	1538	82616	0.74
CK-3	13192479	625	1843	75603	0.57
CK-H-1	10899900	663	1631	87199	0.8
CK-H-2	11394548	557	1573	50741	0.45
CK-H-3	12701635	640	1786	110001	0.87
T-1	12082591	570	1681	65014	0.54
T-2	17065620	667	1802	147559	0.86
T-3	18775898	672	1805	188998	1.01
T-H-1	18995456	676	1982	137272	0.72
T-H-2	20262728	687	1912	154142	0.76
T-H-3	9792130	633	1464	103919	1.06

## Sheet: Table S4
Table S4 Uniquely expressed genes in the T, H and TH treatments
Comparison pair	Targets	miRNA	annotation
CK-H	maker-scaffold_497|ref0037561-exonerate_est2genome-gene-0.3	miR529-z	ABC transporter B family member 19-like [Aegilops tauschii subsp. tauschii] [Aegilops tauschii]
	maker-scaffold_3832|ref0009940-exonerate_est2genome-gene-0.1	miR530-x	fibroin heavy chain [Oryza sativa Japonica Group]
	maker-scaffold_42607|ref0000698-exonerate_est2genome-gene-0.0	novel-m0242-5p	glutathione S-transferase T3 [Brachypodium distachyon]
	maker-scaffold_18685|ref0012396-exonerate_est2genome-gene-0.0	novel-m0242-5p	glutathione S-transferase T3 [Brachypodium distachyon]
	maker-scaffold_2879|ref0011461-exonerate_est2genome-gene-0.0	novel-m0163-3p	auxin transporter-like protein 3 [Brachypodium distachyon]
	maker-scaffold_4983|ref0019882-exonerate_est2genome-gene-0.0	novel-m0242-5p	glutathione S-transferase T3 [Brachypodium distachyon]
	maker-scaffold_3168|ref0009839-exonerate_est2genome-gene-0.2	novel-m0062-5p
	maker-scaffold_818|ref0040417-exonerate_est2genome-gene-0.1	novel-m0167-5p	receptor protein kinase CRINKLY4 precursor [Zea mays]
CK-T	maker-scaffold_4699|ref0013847-exonerate_est2genome-gene-0.0	miR529-z	disease resistance protein RPP13-like [Aegilops tauschii subsp. tauschii] [Aegilops tauschii]
	maker-scaffold_14873|ref0028207-exonerate_est2genome-gene-0.2	novel-m0655-3p	protein argonaute 4B-like [Aegilops tauschii subsp. tauschii] [Aegilops tauschii]
	maker-scaffold_712|ref0006959-exonerate_est2genome-gene-0.3	novel-m0163-3p	tonoplast intrinsic protein [Hordeum vulgare]
	maker-scaffold_1098|ref0030914-exonerate_est2genome-gene-0.1	miR5658-z	Glutelin type-A 2 [Hordeum vulgare]
CK-TH	maker-scaffold_8871|ref0032470-exonerate_est2genome-gene-0.0	novel-m0242-5p	glutathione S-transferase T3 [Brachypodium distachyon]
	maker-scaffold_9637|ref0037383-exonerate_est2genome-gene-0.0	novel-m0198-5p	uncharacterized protein LOC104582448 [Brachypodium distachyon]
	maker-scaffold_7837|ref0025457-exonerate_est2genome-gene-0.3	novel-m0672-3p

## Sheet: Table S5
Table S8 List of important candidate genes
miRNA ID	Gene simplified ID	CK-TPM	H-TPM	T-TPM	T-H-TPM	gene ID	Description
miR11033-z	LpDGL	1.093	2.88	0.71	3.567	maker-scaffold_460|ref0008786-exonerate_est2genome-gene-0.5	7-deoxyloganetin glucosyltransferase-like [Panicum miliaceum]
miR11033-z	LpLecRK	1.79333	5.56667	1.12333	6.11333	MSTRG.3751	L-type lectin-domain containing receptor kinase IX.1 [Triticum urartu]
miR11033-z	LpPPR	6.87333	11.93	10.54	14.3633	MSTRG.35770	pentatricopeptide repeat-containing protein At5g03800 [Brachypodium distachyon]
miR11033-z	LpGAU	4.02	8.62	4.38	12.6367	MSTRG.28382	probable galacturonosyltransferase 9 [Brachypodium distachyon]
miR11033-z	LpEXL	0.517	1.29	0.243	2.233	maker-scaffold_8153|ref0009925-exonerate_est2genome-gene-0.0	exocyst complex component EXO70B1-like isoform X1 [Aegilops tauschii subsp. tauschii] [Aegilops tauschii]
miR1144-z	LpEHMT	3.923	5.33	3.68	9.537	maker-scaffold_114|ref0032463-exonerate_est2genome-gene-1.4	Protein-lysine N-methyltransferase n6amt2, partial [Zea mays]
miR1144-z	LpPPH	66.187	137.1	41.703	78.887	maker-scaffold_16445|ref0008510-exonerate_est2genome-gene-0.0	pheophorbide A oxygenase [Lolium perenne]
miR2275-y	LpARP	87.583	31.083	72.713	36.11	maker-scaffold_1170|ref0022504-exonerate_est2genome-gene-0.3	ankyrin repeat protein SKIP35 isoform X1 [Brachypodium distachyon]
miR397-z	LpLLI	17.553	2.48	9.747	2.773	maker-scaffold_13504|ref0004607-exonerate_est2genome-gene-0.0	laccase-25-like isoform X2 [Aegilops tauschii subsp. tauschii] [Aegilops tauschii]
miR5171-z	LpCRSPL	3.473	0.337	2.397	1.02	maker-scaffold_13854|ref0032243-exonerate_est2genome-gene-0.0	CO(2)-response secreted protease-like [Hordeum vulgare]
miR5183-z	LpDNA2	0.243	0.95	0.193	0.51	maker-scaffold_4083|ref0025942-exonerate_est2genome-gene-0.0	DNA replication ATP-dependent helicase/nuclease DNA2 [Aegilops tauschii subsp. tauschii] [Aegilops tauschii]
miR5185-y	LpLOX	151.683	153.177	131.773	371.56	maker-scaffold_8694|ref0001888-exonerate_est2genome-gene-0.0	lipoxygenase 2.3, chloroplastic [Aegilops tauschii subsp. tauschii] [Aegilops tauschii]
miR5185-y	LpCYS	6.173	19.143	6.83	24.713	maker-scaffold_2045|ref0038152-exonerate_est2genome-gene-0.1	cysteine-rich receptor-like protein kinase 6 [Aegilops tauschii subsp. tauschii] [Aegilops tauschii]
miR5185-y	LpCAL	28.543	70.1	27.897	62.073	maker-scaffold_1886|ref0036814-exonerate_est2genome-gene-0.2	calmodulin-binding receptor-like cytoplasmic kinase 3 [Aegilops tauschii subsp. tauschii] [Aegilops tauschii]
miR530-y	LpLCAT	1.11667	0.25	0.943333	0.92	MSTRG.25266	Lecithin-cholesterol acyltransferase-like 1 [Hordeum vulgare]
miR5368-z	LpRAP	40.31	17.637	35.363	25.837	maker-scaffold_7360|ref0020043-exonerate_est2genome-gene-0.1	mediator of RNA polymerase II transcription subunit 33A isoform X1 [Setaria italica]
miR5658-z	LpAAP	11.82	2.013	17.94	1.473	maker-scaffold_5110|ref0019447-exonerate_est2genome-gene-0.3	amino acid permease [Hordeum vulgare]
miR5658-z	LpGRP	3.213	1.453	3.433	3.807	maker-scaffold_8651|ref0044530-exonerate_est2genome-gene-0.4	glycine-rich protein A3 [Brachypodium distachyon]
miR5658-z	LpOPT	30.49	7.527	45.647	12.737	maker-scaffold_16903|ref0001180-exonerate_est2genome-gene-0.0	oligopeptide transporter 4-like [Aegilops tauschii subsp. tauschii] [Aegilops tauschii]
miR5658-z	LpNramp1	21.21	8.913	32.107	14.18	maker-scaffold_7237|ref0035585-exonerate_est2genome-gene-0.0	Metal transporter Nramp1 [Hordeum vulgare]
miR5658-z	LpCOMT	23.89	4.023	16.057	4.667	maker-scaffold_2398|ref0003894-exonerate_est2genome-gene-0.3	caffeic acid O-methyltransferase [Lolium perenne]
miR5658-z	LpAIP1	30.007	1.393	29.293	10.95	maker-scaffold_1311|ref0005232-exonerate_est2genome-gene-0.0	Auxin-induced protein 5NG4 [Hordeum vulgare]
novel-m0008-5p	LpLLI	17.553	2.48	9.747	2.773	maker-scaffold_13504|ref0004607-exonerate_est2genome-gene-0.0	laccase-25-like isoform X2 [Aegilops tauschii subsp. tauschii] [Aegilops tauschii]
novel-m0008-5p	LpLAC	8.54	8.453	6.14	3.257	maker-scaffold_883|ref0020838-exonerate_est2genome-gene-0.0	laccase-21-like [Panicum miliaceum]
novel-m0114-3p	LpBAG	0.227	22.253	0.213	12.463	maker-scaffold_7777|ref0017686-exonerate_est2genome-gene-0.0	BAG family molecular chaperone regulator 6 isoform X1 [Brachypodium distachyon]
novel-m0114-3p	LpDRP	13.427	19.403	15.44	29.48	maker-scaffold_2710|ref0010038-exonerate_est2genome-gene-0.1	DNA-directed RNA polymerase I subunit 2 isoform X2 [Aegilops tauschii subsp. tauschii] [Aegilops tauschii]
novel-m0114-3p	LpGAL	7.147	16.187	6.84	15.063	maker-scaffold_3105|ref0045697-exonerate_est2genome-gene-0.1	hydroxyproline O-galactosyltransferase GALT2-like [Aegilops tauschii subsp. tauschii] [Aegilops tauschii]
novel-m0163-3p	LpDDP	2.01	4.54333	1.65333	5.72667	MSTRG.29696	DNA-directed DNA polymerase [Handroanthus impetiginosus]
novel-m0163-3p	LpRFL	0.37	1.28333	0.68	2.4	MSTRG.25964	protein Rf1, mitochondrial-like [Aegilops tauschii subsp. tauschii] [Aegilops tauschii]
novel-m0163-3p	LpCPL	0.993	18.963	1.017	16.503	maker-scaffold_575|ref0000903-exonerate_est2genome-gene-0.1	structural maintenance of chromosomes protein 2-1-like [Aegilops tauschii subsp. tauschii] [Aegilops tauschii]
novel-m0163-3p	LpPRP	0.98	1.77	1.42333	2.5	MSTRG.29706	pentatricopeptide repeat-containing protein At3g22470, mitochondrial-like [Aegilops tauschii subsp. tauschii] [Aegilops tauschii]
novel-m0258-5p	LpAGT	2.387	5.087	2.303	5.793	maker-scaffold_15068|ref0016610-exonerate_est2genome-gene-0.0	Core-2/I-branching beta-16-N-acetylglucosaminyltransferase family protein [Zea mays]
novel-m0258-5p	LpBIPG	15.91	57.92	35.553	88.79	maker-scaffold_6470|ref0023250-exonerate_est2genome-gene-0.0	GTP-binding protein BRASSINAZOLE INSENSITIVE PALE GREEN 2, chloroplastic [Aegilops tauschii subsp. tauschii] [Aegilops tauschii]
novel-m0258-5p	LpNAC	7.103	57.43	5.817	28.283	maker-scaffold_2733|ref0022591-exonerate_est2genome-gene-0.0	NAC transcription factor 4 [Hordeum vulgare]
novel-m0258-5p	LpCDPK	0.303	2.037	0.12	2.723	maker-scaffold_800|ref0022605-exonerate_est2genome-gene-0.0	Calcium-dependent protein kinase 32 [Triticum urartu]
novel-m0258-5p	LpPRX	0.593	1.91	0.323	1.84	maker-scaffold_13400|ref0019582-exonerate_est2genome-gene-0.0	peroxidase 4-like [Aegilops tauschii subsp. tauschii] [Aegilops tauschii]
novel-m0258-5p	LpNPL	8.977	25.15	11.697	36.91	maker-scaffold_287|ref0033864-exonerate_est2genome-gene-0.5	nucleotide pyrophosphatase/phosphodiesterase-like [Aegilops tauschii subsp. tauschii] [Aegilops tauschii]
novel-m0258-5p	LpLLR	5.19	21.043	4.897	15.83	maker-scaffold_1132|ref0047381-exonerate_est2genome-gene-0.2	probable L-type lectin-domain containing receptor kinase S.5 [Aegilops tauschii subsp. tauschii] [Aegilops tauschii]
novel-m0258-5p	LpPI4K	0.307	1.86	0.363	0.227	maker-scaffold_4567|ref0015012-exonerate_est2genome-gene-0.1	phosphatidylinositol 4-kinase gamma 4 [Brachypodium distachyon]
novel-m0258-5p	LpDAD	14.993	33.203	27.843	50.343	maker-scaffold_617|ref0009429-exonerate_est2genome-gene-0.2	DEAD-box ATP-dependent RNA helicase 50-like [Aegilops tauschii subsp. tauschii] [Aegilops tauschii]
novel-m0292-3p	LpPEH	4.94	24.913	5.527	15.157	maker-scaffold_12932|ref0022173-exonerate_est2genome-gene-0.0	protein ecdysoneless homolog [Brachypodium distachyon]
novel-m0350-3p	LpORTHRUS	0.92	2.13	0.807	3.01	maker-scaffold_491|ref0037555-exonerate_est2genome-gene-0.3	E3 ubiquitin-protein ligase ORTHRUS 2-like [Hordeum vulgare]
novel-m0350-3p	LpNAL	6.61	24.0967	7.02333	11.28	MSTRG.17256	NAC domain-containing protein 71-like [Aegilops tauschii subsp. tauschii] [Aegilops tauschii]
novel-m0350-3p	LpHSP	1.083	238.873	1.113	139.923	maker-scaffold_10403|ref0017285-exonerate_est2genome-gene-0.0	heat shock protein 90 [Triticum dicoccoides]
novel-m0407-3p	LpIHL	7.713	21.37	6.44	12.427	maker-scaffold_4675|ref0001294-exonerate_est2genome-gene-0.1	isoflavone 2'-hydroxylase-like [Aegilops tauschii subsp. tauschii] [Aegilops tauschii]
novel-m0439-5p	LpDDI	36.293	95.197	21.047	60.237	maker-scaffold_5130|ref0031911-exonerate_est2genome-gene-0.1	2'-deoxymugineic-acid 2'-dioxygenase isoform X2 [Brachypodium distachyon]
novel-m0439-5p	LpNUP	7.653	15.717	8.623	15.613	maker-scaffold_761|ref0012404-exonerate_est2genome-gene-0.2	nuclear pore complex protein NUP43 [Brachypodium distachyon]
novel-m0439-5p	LpPMD	1.833	6.167	2.053	8.347	maker-scaffold_2676|ref0015826-exonerate_est2genome-gene-0.1	Plant mobile domain protein family [Zea mays]
novel-m0466-3p	LpPRC	1772.72	598.127	1466.89	811.397	maker-scaffold_3534|ref0006870-exonerate_est2genome-gene-0.4	RecName: Full=Photosystem I reaction center subunit III, chloroplastic; AltName: Full=Light-harvesting complex I 17 kDa protein; AltName: Full=PSI-F; Flags: Precursor [Hordeum vulgare]
novel-m0466-3p	LpAIP2	4.043	0.567	3.83	0.987	maker-scaffold_4369|ref0002961-exonerate_est2genome-gene-0.2	Auxin-induced protein 5NG4 [Triticum urartu]
novel-m0515-3p	LpTIF	37.9333	13.7267	19.2867	17.3633	MSTRG.3856	translation initiation factor IF-2-like [Hordeum vulgare]

## Sheet: Table S6
Table S1 Primers of qRT-PCR analysis
Gene/miRNA ID	Forward Primer	Reversed Primer
LpBIPG	CAACCAACCACAGCGCAC	GTGGTGGTGGTGGGTACG
LpCDPK	ATCATCCGCGACGTCGAC	CCTCCAGTCCGTCCCTGA
LpHSP	TCGGCTTCTACTCGGCCT	GTGACCGTGAAGGAGCCC
LpNAC	CCCGTCTCCATCATCGCC	CGTTGGGGTACTTGCGGT
eIF4A-F	AACTCAACTTGAAGTGTTGGAGTG	AGATCTGGTCCTGGAAAGAATATG
novel-m0258-N	GTCGTATCCAGTGCAGGGTCCGAGGTATTCGCACTGGATACGACAGCCGG
novel-m0258-F	CGCGTCGAGTCCCTCCG
novel-m0350-N	GTCGTATCCAGTGCAGGGTCCGAGGTATTCGCACTGGATACGACTTTTCC
novel-m0350-F	GCGCGCGTAAGTACCCTGA
novel-m0008-N	GTCGTATCCAGTGCAGGGTCCGAGGTATTCGCACTGGATACGACGATCAT
novel-m0008-F	GCGTCGAGTCCAGCGTTG
miR397-N	GTCGTATCCAGTGCAGGGTCCGAGGTATTCGCACTGGATACGACTTTCAT
miR397-F	GCGTCGAGTCCAGCGTTG
U6	GGAACGATACAGAGAAGATTAGCA

## Sheet: Table S7
Table S2 PCR systems of miRNA and target gene
	Componet	Volume (μl)
miRNA	2 × miRNA Universal SYBR qPCR Master Mix	10μl
	specific primer (10 µM)	0.4μl
	mQ Primer R (10 µM)	0.4μl
	templates	2μl
	Nuclease-free water	7.2μl
	Total	20μl
target gene	2 × qPCR Master Mix	10μl
	forward primer	0.5μl
	reverse primer	0.5μl
	cDNA templates	1μl
	Nuclease-free water	8μl
	Total	20μl

## Sheet: Table S8
Table S3 Cycling programs of miRNA and target gene
	Step	Temperature	Duration	Cycle (s)
miRNA	Enzyme Activation	95℃	5min	1
	Denaturation	95℃	10sec	40
	Annealing/Extension	60℃	30sec	40
target gene	Enzyme Activation	95℃	3min	1
	Denaturation	95℃	1sec	40
	Annealing/Extension	60℃	1min	40
Melting curve refers to specific guidelines for instrument used.
